# Supplementary material for: Prevalence of HPV in Mexican Patients with Head and Neck Squamous Carcinoma and Identification of Potential Prognostic Biomarkers
Source: Cancers (Basel). 2021 Nov 9;13(22):5602. doi: 10.3390/cancers13225602 (PMC8616077; doi:10.3390/cancers13225602)
Supplement: Supplementary file 1 [file cancers-13-05602-s001.zip]

Archive with 4 entries (4 files):
-  Supplementary Figure 1 .jpg
-  Supplementary Figure 2.jpg
- Supplementary Table 1.pdf
- Supplementary Table 2_.xlsx
