# Supplementary material for: Prevalence of HPV in Mexican Patients with Head and Neck Squamous Carcinoma and Identification of Potential Prognostic Biomarkers
Source: Cancers (Basel). 2021 Nov 9;13(22):5602. doi: 10.3390/cancers13225602 (PMC8616077; doi:10.3390/cancers13225602)
Supplement: Supplementary file 1 [file cancers-13-05602-s001.zip › Supplementary Table 2_.xlsx]

## Sheet: Supplementary table 2
Supplementary Table S2 . Differentially Expressed Genes Characteristics
Differentially expressed genes	Fold Change	Validated TCGA	Logrank p value survival	Related to survival in HNSCC	Protein	Function	Cancer or HPV relation	Reference
MUC4	10.33	Yes	0.058	No	Mucin 4, cell surface associated	Epithelial renewal and differenciation	Promote tumor growth may be mainly due to repression of apoptosis. Frecuently mutated in cervical squamous cell carcinoma HPV16+ KRT-enriched.	10.1016/j.neo.2019.04.003
NPIPB3	2.89	No	0.066	No	Nuclear pore complex interacting protein family member B3	Not identified	Not identified
MYB	2.04	Yes	0.0084	Yes	MYB proto-oncogene, transcription factor	Control of proliferation and differentiation of hematopoietic progenitor cells.	Promotes the malignant progression of colorectal carcinoma through c-fos-induced EMT.	10.1111/cas.14141
ATP8B5P	2	Yes	0.06	No	ATPase Phospholipid Transporting 8B5, Pseudogene	Not identified	Expression associated to gastric cancer	doi.org/10.3892/ijo.2016.3407
SYCP2	1.93	Yes	0.0016	Yes	Synaptonemal complex protein 2	Major component of the synaptonemal complex and may bind DNA at scaffold attachment regions.	Overexpressed in HNSCC HPV positive	10.1038/s41598-018-33498-5
RASEF	1.72	No	0.11	No	RAS and EF-hand domain containing	Involved in regulation of membrane traffic. Potential role as tumor suppressor	high RASEF expression was associated with a significantly better prognosis in colorectal cancer	PMC7090249
TMPRSS11A	1.69	No	0.018	Yes	Transmembrane serine protease 11A	Cellular senescence. Overexpression inhibits cell growth and induce G1 cell cycle arrest.	Together with ECRG4 might co-regulate p21 expression to control cell cycle progression in esophageal squamous cell carcinoma	10.1186/1471-2407-11-52
HIST1H4J	1.55	No	0.048	Yes	Histone cluster 1 H4 family member j	Core component of nucleosome, transcription regulation, DNA repair, DNA replication and chromosomal stability.	Not identified
FAM3C	-1.51	Yes	0.0031	Yes	Family with sequence similarity 3 member C	Promotes EMT	Associated with invasion an metastasis	10.2217/bmm-2020-0179
SFRP1	-1.53	Yes	0.00018	Yes	Secreted frizzled related protein 1	Modulators of Wnt signaling. Regulating cell growth and differentiation in specific cell types.	Epigenetic silencing of SFRP genes leads to deregulated activation of the Wnt-pathway which is associated with cancer. Epigenetic inactivation of the SFRP genes is associated with drinking, smoking and HPV in head and neck squamous cell carcinoma	10.1002/ijc.22051
RPL26	-1.53	No	0.14	No	Ribosomal protein L26	RPL26 Is a component of the 60S subunit that catalyze protein synthesis. Among its related pathways are viral mRNA Translation and Translational Control.	Not identified
CCND1	-1.54	Yes	0.00034	Yes	Cyclin D1	Regulators of CDK4 or CDK6, whose activity is required for cell cycle G1/S transition.	Frecuently downregulated in HNSCC HPV+	10.3390/cancers12040792
ZNF697	-1.54	Yes	0.011	Yes	Zinc finger protein 697	Transcriptional regulation	Nor identified
USP24	-1.55	No	0.0059	Yes	Ubiquitin specific peptidase 24	Ubiquitin-specific protease that regulates cell survival in various contexts through modulating the protein stability of some of its substrates including DDB2, MCL1 or TP53.	Highly expressed in cell lines with enhanced malignancy and in late-stage lung cancer clinical samples	10.1038/onc.2015.432
SNRPB2	-1.55	No	0.085	No	Small nuclear ribonucleoprotein polypeptide B2	Pre-mRNA splicing. Associates with stem loop IV of U2 small nuclear ribonucleoprotein.	Overexpressed in hepatocellular carcinoma and predicted poor prognosis.	doi.org/10.1002/cbf.3510
RPL7L1	-1.56	Yes	0.044	Yes	Ribosomal protein L7 like 1	The gene has been proposed to participate in processes (translation, protein biosynthesis).	Interaction with L1 HPV31	10.1158/2159-8290.CD-17-1018
OR7G1	-1.57	No	0.0042	Yes	Olfactory receptor family 7 subfamily G member 1	Interact with odorant molecules in the nose, to initiate a neuronal response that triggers the perception of a smell. Responsible for the recognition and G protein-mediated transduction of odorant signal	Not identified
NRBP2	-1.58	Yes	0.02	Yes	Nuclear receptor binding protein 2	May regulate apoptosis of neural progenitor cells during their differentiation.	Inhibits tumor progression in medulloblastoma and hepatocellular carcinoma and It is related to the regulation of the AMPK/mTOR pathway in breast cancer.	10.3389/fonc.2021.634026
CALU	-1.58	Yes	0.0087	Yes	Calumenin	Regulation of vitamin K-dependent carboxylation of multiple N-terminal glutamate residues. Is involved in such ER functions as protein folding and sorting.	Related to EMT and metastasis in bladder cancer.	10.3389/fonc.2021.683951
LUZP6	-1.58	Yes	0.0018	Yes	Leucine zipper protein 6	Belongs to a group of cryptic antigens without conventional genomic structure	Expression in exosome in pancreatic cancer. Together with HIST2H2AA3 ans HLA-DRA distinguishing pancreatic cancer from healthy individuals.	10.3390/cancers13112565
MTPN	-1.58	No	0.2	No	Myotrophin	Promotes dimerization of NF-kappa-B subunits and regulates NF-kappa-B transcription factor activity (By similarity). Plays a role in the regulation of the growth of actin filaments	Overexpressed in glioma.	10.7717/peerj.11350
MT2A	-1.59	Yes	0.004	Yes	Metallothionein 2A	Act as anti-oxidants, protect against hydroxyl free radicals, are important in homeostatic control of metal in the cell, and play a role in detoxification of heavy metals.	Overexpression of MT2A conferred HT29 cells relative resistance to Oxaliplatin.	10.1007/s12013-020-00930-5
LIMA1	-1.61	Yes	<0.0005	Yes	LIM domain and actin binding 1	Actin cytoskeleton regulation and dynamics, cholesterol homeostasis	Loss in cancer may have effecting cancer cell migration and invasion, increasing metastatic potential.	10.1007/s10555-015-9595-8
APLP2	-1.63	Yes	0.014	Yes	Amyloid beta precursor like protein 2	Regulation of hemostasis, inhibitory properties towards coagulation factors, interact with MHC molecules	The chromosomic region (11q24.3) is lost in HNSCC.	doi.org/10.1371/journal.pone.0191701
AHR	-1.64	Yes	0.11	No	Aryl hydrocarbon receptor	Activates the expression of multiple phase I and II xenobiotic chemical metabolizing enzyme genes.	Down regulated in SCL HPV16-E6/E7 transgenic mouse model.	doi: 10.1186/1479-5876-9-2
PTPN12	-1.65	Yes	0.0045	Yes	Protein tyrosine phosphatase, non-receptor type 12	Signaling molecules that regulate cell growth, differentiation, mitotic cycle, and oncogenic transformation.	Overexpression of PTPN12 inhibited proliferation and migration in oral squamous carcinoma cells.	10.1007/s12032-013-0618-4
SLC25A39	-1.66	Yes	0.0023	Yes	Solute carrier family 25 member 39	Embedded in the inner mitochondrial membrane and exhibit wide-ranging substrate specificity. Amino acids transport .Iron homeostasis	Prognostic marker in renal cancer (favorable) and liver cancer (unfavorable).	https://www.proteinatlas.org
LYRM7	-1.67	No	0.16	No	LYR motif containing 7	Nuclear-encoded mitochondrial matrix protein that stabilizes UQCRFS1 and chaperones it to the CIII complex.	Significantly increased in MCF-7 in the presence of TNF-α.	10.1186/s40170-021-00254-9
HIF1A	-1.69	Yes	0.21	No	Hypoxia inducible factor 1 alpha subunit	Ubunity of master regulator of cellular and systemic homeostatic response to hypoxia by activating transcription involved in energy metabolism, angiogenesis, apoptosis.	Overexpression associated with worse overall survival in HPV-positive oropharyngeal SCC.	10.1002/hed.24445
GSTA4	-1.71	No	0.0043	Yes	Glutathione S-transferase alpha 4	Cellular defense against toxic, carcinogenic, and pharmacologically active electrophilic compounds	Overexpression promotes the progression in hepatocellular carcinoma.	PMID: 28337261
CAV1	-1.71	Yes	0.0024	Yes	Caveolin 1	Main component of the caveolae plasma membranes . Act as a scaffolding protein within caveolar membranes	Tumor suppressor gene candidate and a negative regulator of the Ras-p42/44 mitogen-activated kinase cascade. Cav1 might be predictive of locoregional relapse of locally advanced HNSCC.	10.3390/cancers13123038
PTHLH	-1.75	Yes	0.27	No	Parathyroid hormone like hormone	Cellular and organ growth, development, migration, differentiation and survival and of epithelial calcium ion transport. Regulates endochondral bone development and epithelial-mesenchymal interactions during the formation of the mammary glands	Is a poor prognosis marker in HNSCC patients and promotes cell growth via RUNX2 regulation.	10.1038/srep41131.
GJB2	-1.78	Yes	0.095	No	Gap junction protein beta 2	Structural component of gap junctions. Facilitate the transfer of ions and small molecules between cells	Possible prognosis factor in LUAD.	10.1097/MD.0000000000019054
AREG	-1.82	Yes	<0.0005	Yes	Amphiregulin	Cytokine, Growth factor. Ligand of the EGF receptor/EGFR. Autocrine growth factor as well as a mitogen	Expression associated to aggresive forms of oral squamous cell carcinoma.	10.1038/s41416-021-01491-x
S100A10	-1.83	Yes	0.00061	Yes	S100 calcium binding protein A10	Regulation of cell cycle progression and differentiation. Induces the dimerization of ANXA2/p36, it may function as a regulator of protein phosphorylation in that the ANXA2 monomer is the preferred target (in vitro) of tyrosine-specific kinase.	Overexpression was associated with higher T stage, advanced histologic grade and worse prognosis in pancreatic cancer. May impair the infiltration and cytolytic activity of CD8+ T cells through focal adhesion-Ras-stimulating signalling pathway.	10.1111/jcmm.16343
DMKN	-1.89	Yes	0.026	Yes	Dermokine	Soluble regulator of keratinocyte differentiation.	Participate in EMT and invasion and migration on PDAC cells.	10.1111/cas.13347
PUM2	-1.89	No	0.014	Yes	Pumilio RNA binding family member 2	Post-transcriptional repressor of E2F3 mRNAs by binding to its 3'-UTR and facilitating miRNA regulation. Plays a role in cytoplasmic sensing of viral infection. Support proliferation and self-renewal of stem cells.	Maintenance and proliferation of normal human and mouse stem cells.	10.3390/cancers13010129
LCE3D	-1.91	No	0.12	No	Late cornified envelope 3D	Precursors of the cornified envelope of the stratum corneum	LCE3D and KRTDAP genes are upregulated in HNSCC patients hpv+ with fails response to chemoradiation.	10.1007/s12105-014-0597-6
MAP2K4	-1.91	Yes	0.24	No	Mitogen-activated protein kinase kinase 4	Component of the stress-activated protein kinase/c-Jun N-terminal kinase (SAP/JNK) signaling pathway.	MAP2K4 overexpression inhibited pancreatic cancer cell proliferation and migration in vitro, combining with JNK expression and TNM staging system results in a better prediction of postoperative survival.	10.1016/j.prp.2020.153313
LCE3E	-2	Yes	0.22	No	Late cornified envelope 3E	Precursors of the cornified envelope of the stratum corneum.	Related to angiolymphatic invasion in laryngeal squamous cell carcinoma.	10.1007/s00405-020-06214-1
SBSN	-2.01	Yes	0.028	Yes	Suprabasin	Epidermal differentiation marker and potential cornified envelope precursor	Associated with Adenoid Cystic Carcinoma and Metal Allergy. Association of SBSN expression with poor prognosis of patients suffering from oesophageal carcinoma, glioblastoma multiforme, and myelodysplastic syndromes	10.3390/genes12010108
SLC38A2	-2.02	Yes	0.0078	Yes	Solute carrier family 38 member 2	Mediates the saturable, pH-sensitive and electrogenic cotransport of glutamine and sodium ions	Belongs to the ceRNA regulatory networks due to sharing a considerable amount of miRNAs with XIST in cervical cancer HPV18 positive.	doi.org/10.1016/j.bbadis.2021.166172
SNX9	-2.04	Yes	0.012	Yes	Sorting nexin 9	Endocytosis and intracellular vesicle trafficking. Promotes degradation of EGFR after EGF signaling. Stimulates the GTPase activity of DNM1.	Overexpressed in tumor endothelial cells of human colorectal cancer tissues, is an angiogentic factor, and is associated to poor prognosis.	10.1002/jcp.28346
RPS26	-2.05	No	0.0078	Yes	Ribosomal protein S26	Ribosomal protein, component of the 40S subunit.	Not identified
EGFR	-2.06	Yes	0.014	Yes	Epidermal growth factor receptor	Activates downstream signaling cascades including the RAS-RAF-MEK-ERK, PI3 kinase-AKT, PLCgamma-PKC and STATs	Mutations in NSCLC are relevants for TKIs. HPV E5 causes upregulation of EGFR signaling pathway.	doi.org/10.1016/j.micpath.2019.103923
SESN3	-2.07	Yes	0.12	No	Sestrin 3	Intracellular leucine sensor that negatively regulates the TORC1 signaling pathway. Reduces the levels of intracellular reactive oxygen species induced by activated Ras downstream of RAC-alpha serine/threonine-protein kinase (Akt) and FoxO transcription factor.	Relates to endometrial adenosquamous carcinoma. Plays a critical tumor suppressor role in the liver partly through the inhibition of the hedgehog signaling.	10.1016/j.bbadis.2019.07.011
CIC	-2.08	No	0.0032	Yes	Capicua transcriptional repressor	Development of the central nervous system	Functions as a tumor suppresor in various types of cancer. Mutations in CIC gene have been associated with olidodendrogliomas.	10.1038/s12276-020-0411-3
MBNL1	-2.1	No	0.0088	Yes	Muscle blind like splicing regulator 1	MBNL1 is a C3H-type zinc finger protein that modulates alternative splicing of pre-mRNAs.	Activity is inhibited in hypoxia by a simple isoform switch to regulate glioma stem cell self-renewal, tumorigenicity, and progression.	10.1158/0008-5472.CAN-20-1233
ACTN1	-2.11	Yes	0.00025	Yes	Actinin alpha 1	In nonmuscle cells, the cytoskeletal isoform is found along microfilament bundles and adherens-type junctions, where it is involved in binding actin to the membrane.	Belongs to gene signature in HNSCC HPV negative, overexpression related to high risk patients.	10.1158/1078-0432.CCR-17-2345
APBB2	-2.15	Yes	0.81	No	Amyloid beta precursor protein binding family B member 2	Modulated the internalization of amyloid-beta precursor protein. Polymorphisms have been associated with Alzheimer's disease	Prognostic marker unfavorable in endometrioid cancer.	The Human Atlas Protein
SPRR2E	-2.17	Yes	0.032	Yes	Small proline rich protein 2E	Component of the cornified cell envelope that forms beneath the plasma membrane in terminally differentiated stratified squamous epithelia.	Expression is modulated by exosomes derived of head and neck cancer.	10.1186/s12943-018-0846-5
CCDC71L	-2.21	No	0.0019	Yes	Coiled-coil domain containing 71 like	Not identified	Not identified
SLIRP	-2.34	No	0.00049	Yes	SRA stem-loop interacting RNA binding protein	Nuclear receptor corepressor. Binding the SRA RNA, and repressing the SRA-mediated nuclear receptor coactivation. Repress glucocorticoid (GR), androgen (AR), thyroid (TR) and VDR-mediated transactivation.	Ack1 kinase and androgen regulate interaction between AR and SLIRP. SLIRP functions as a coregulator of AR with properties of a corepressor.	10.1038/s41598-019-55057-2
PPP1R14C	-2.36	Yes	0.022	Yes	Protein phosphatase 1 regulatory inhibitor subunit 14C	Signal-transducing phosphatase that influences neuronal activity, protein synthesis, metabolism, muscle contraction, and cell division.	Downregulation of PPP1R14C, results in impaired AR nuclear translocation, protein stability and transcriptional activity in distinct models of prostate cancer progression.	0.18632/oncotarget.22883
TNFAIP3	-2.5	No	0.095	No	TNF alpha induced protein 3	Ubiquitin-editing enzyme that contains both ubiquitin ligase and deubiquitinase activities. Involved in immune and inflammatory responses signaled by cytokines, such as TNF-alpha and IL-1 beta, or pathogens via Toll-like receptors (TLRs) through terminating NF-kappa-B activity.	TNFAIP3 is upregulated in HPV-positive cells CaSki compared to HPV-negative cells C33A.	10.1007/s12038-020-00075-w
KRT6C	-2.61	Yes	0.07	No	Keratin 6C	Structural integrity of epithelial cells	Enrichment in aggressive basal subtypes of urothelial cell carcinoma.	10.1016/j.taap.2019.04.021
KRT6A	-2.62	Yes	0.24	No	Keratin 6A	Epidermis-specific type I keratin involved in wound healing.	KRT6 interacting with Notch1 contributes to progression of renal cell carcinoma.	PMCID: PMC4583896
SAMD9	-2.74	Yes	0.14	No	Sterile alpha motif domain containing 9	Regulating cell proliferation and apoptosis, and inflammatory response to tissue injury . Acting as a downstream target of TNF-alpha signaling, the regulation of EGR1, in coordination with RGL2.	Low-risk HPV E6 proteins interacting with SAMD9.	10.1371/journal.pone.0149859
KRT1	-2.75	Yes	0.15	No	keratin 1	Regulate the activity of kinases such as PKC and SRC via binding to integrin beta-1 (ITB1) and the receptor of activated protein C kinase 1 (RACK1)	An subgroup of cervical cancer HPV16 is characterized by elevated expression of genes related to keratinization, biological oxidation, and Wnt signaling.	10.1016/j.neo.2019.04.003
KRTDAP	-2.76	Yes	0.061	No	Keratinocyte differentiation associated protein	Keratinocyte differentiation and maintenance of stratified epithelia	KRTDAP is downregulated in HNSCC HPV negative.	10.3892/ol.2021.12550
SLC38A1	-3.09	Yes	0.39	No	Solute carrier family 38 member 1	Sodium-dependent amino acid transporter. Mediates the saturable, pH-sensitive and electrogenic cotransport of glutamine and sodium ions	SLC38A1 is overexpressed in gastric cancer, associated to poor prognosis.	10.1186/1471-230X-14-70
MXRA7	-3.15	Yes	0.027	Yes	Matrix remodeling associated 7	Matrix remodeling	Prognostic marker in urothelial and liver cancer.	https://www.proteinatlas.org
SPRR2G	-3.34	Yes	0.17	No	Small proline rich protein 2G	Cross-linked envelope protein of keratinocytes	Underexpressed in HNSCC HPV negative.	10.1038/s41598-018-33498-5
CD44	-3.58	Yes	0.015	Yes	CD44 molecule (Indian blood group)	Glycorpotein, Interaction cell-cell, cell adhesion and migration	Alternative splicing may be related to tumor metastasis. Interaction with hyaluronan activates E6 HPV expression in OPSCC.	doi.org/10.1016/j.matbio.2018.07.008
KRT6B	-3.71	Yes	0.14	No	Keratin 6B	Differentiation of simple and stratified epithelial tissues	Enrichment in aggressive basal subtypes of urothelial cell carcinoma.	10.1016/j.taap.2019.04.021
FAM43A	-4.3	No	0.0051	Yes	Family with sequence similarity 43 member A	Not identified	Prognostic marker in urothelial cancer (unfavorable).	https://www.proteinatlas.org
KLF10	-5.15	Yes	0.025	Yes	Kruppel like factor 10	Regulation of the circadian expression of genes involved in lipogenesis, gluconeogenesis, and glycolysis in the liver.	Regulate immune system response genes in cervical cancer.	10.1038/s41598-018-27711-8.
S100A12	-5.19	Yes	0.044	Yes	S100 calcium binding protein A12	Specific calcium-dependent signal transduction pathways and its regulatory effect on cytoskeletal components may modulate various neutrophil activities. Can inhibit the activity of matrix metalloproteinases; MMP2, MMP3 and MMP9 by chelating Zn(2+) from their active sites.	High S100A12 and HLA class I expression to correlate with survival in HPV-negative HPSCC.	10.1038/s41598-020-80226-z
PSMD14	-5.68	No	0.0076	Yes	Proteasome 26S subunit, non-ATPase 14	Metalloprotease that specifically cleaves 'Lys-63'-linked polyubiquitin chains within the complex. Plays a role in response to double-strand breaks (DSBs): acts as a regulator of non-homologous end joining (NHEJ) by cleaving 'Lys-63'-linked polyubiquitin, thereby promoting retention of JMJD2A/KDM4A on chromatin and restricting TP53BP1 accumulation. Also involved in homologous recombination repair…	High PSMD14 expression was associated with poor overall survival and disease-free survival in lung adenocarcinoma patients.	10.7150/jca.39539
DSG1	-5.76	Yes	0.14	No	Desmoglein 1	Major components of the desmosomes.	Regulation of invadopodia signaling.	10.1158/1541-7786.MCR-18-0048
SPRR1B	-7.37	Yes	0.1	No	Small proline rich protein 1B	Envelope protein of keratinocytes. Function as both amine donor and acceptor in transglutaminase-mediated cross-linkage.	Overexpresed in well-diferentiated oral squamous cell carcinoma.	10.1007/s00432-021-03568-9
PI3	-19.62	Yes	0.24	No	Peptidase inhibitor 3	Neutrophil and pancreatic elastase-specific inhibitor of skin. Elastase-specific inhibitor that functions as an antimicrobial peptide against Gram-positive and Gram-negative bacteria, and fungal pathogens	E6 causes the downregulation of a large number of cellular genes involved in keratinocyte differentiation, including elafin (PI3).	10.1016/s0042-6822(03)00390-8
